# Supplementary material for: Structural basis for the H2AK119ub1-specific DNMT3A-nucleosome interaction
Source: Nat Commun. 2024 Jul 23;15:6217. doi: 10.1038/s41467-024-50526-3 (PMC11266573; doi:10.1038/s41467-024-50526-3)
Supplement: Supplementary file 6 — Source Data [file 41467_2024_50526_MOESM6_ESM.xlsx]

## Sheet: Figure 4p
Figure 4p
	time (min)	WT (C.P.M)			R181A (C.P.M.)			F190A (C.P.M.)			K202A (C.P.M.)
	0	51	60	67	46	63	55	46	46	54	69	59	48
	15	677	724	640	365	352	305	457	470	483	448	537	492
	30	1549	1234	1512	558	603	473	733	638	568	978	824	971

## Sheet: Figure 5a
Figure 5a

## Sheet: Figure 5c
Figure 5c
				Pearson's correlation between DAPI and DNMT3A IF
				WT	R181A	F190A
				0.8	0.83	0.67
				0.75	0.77	0.72
				0.82	0.78	0.66
				0.73	0.82	0.59
				0.82	0.76	0.74
				0.7	0.75	0.53
				0.69	0.77	0.62
				0.78	0.82	0.71
				0.71	0.81	0.72
				0.72	0.75	0.7
				0.8	0.79	0.64
				0.72	0.71	0.63
				0.74	0.69	0.6
				0.75	0.76	0.65
				0.73	0.84	0.73
				0.71	0.8	0.76
				0.68	0.77	0.63
				0.72	0.79	0.67
				0.69	0.74	0.7
				0.75	0.8	0.66

## Sheet: Figure 5d
Figure 5d

## Sheet: Figure 5e
Figure 5e
				5mdC pmol		dG pmol		%
				Run1	Run2	Run1	Run2	Run1	Run2	ave
		WT	A1	0.342761	0.348727	12.263	12.4317	2.79509	2.80515	2.80012
			A2	0.366818	0.369475	13.1226	13.2235	2.79532	2.79408	2.7947
			A3	0.348374	0.356759	12.558	12.4598	2.77413	2.86328	2.81871
			B1	0.359518	0.333546	12.5282	12.7124	2.86968	2.62379	2.74673
			B2	0.345905	0.34218	13.1154	12.075	2.63741	2.83378	2.73559
			B3	0.326472	0.324337	11.7349	12.4671	2.78206	2.60154	2.6918
		TKO-EV	A1	0.0192869	0.0190728	8.34512	8.43318	0.231116	0.226164	0.22864
			A2	0.0299955	0.0319546	12.3	12.2031	0.243865	0.261855	0.25286
			A3	0.0377755	0.0293872	14.0291	14.0678	0.269265	0.208896	0.239081
		R181A	B1	0.504399	0.489173	16.3711	16.3359	3.08103	2.99446	3.03775
			B2	0.790989	0.796671	27.1603	27.1237	2.91229	2.93718	2.92473
			B3	0.341746	0.354142	12.1947	12.2352	2.80241	2.89446	2.84844
		F190A	C1	0.172561	0.169384	12.7612	12.6225	1.35223	1.34193	1.34708
			C2	0.85168	0.857061	58.6812	58.9012	1.45137	1.45508	1.45322
			C3	0.298204	0.293101	21.6379	21.6075	1.37816	1.35648	1.36732
